# Supplementary material for: Probing the role of the vestibular system in motivation and reward-based attention
Source: Cortex. 2018 Jun;103:82–99. doi: 10.1016/j.cortex.2018.02.009 (PMC6002611; doi:10.1016/j.cortex.2018.02.009)
Supplement: Supplementary file 2 [file mmc2.zip]

Archive with 1 entries (1 files):
- cortex_2252_mmc2.html
